# Supplementary material for: Enhanced MCM5 Level Predicts Bad Prognosis in Acute Myeloid Leukemia
Source: Mol Biotechnol. 2022 Dec 7;65(8):1242–52. doi: 10.1007/s12033-022-00623-9 (PMC10352173; doi:10.1007/s12033-022-00623-9)
Supplement: Supplementary file 3 — Supplementary file3 (XLS 4 kb) [file 12033_2022_623_MOESM3_ESM.xls]

gene	KM	HR	HR.95L	HR.95H	coxPvalue
ABCB9	0.000795992	13.73167197	2.797424206	67.40444107	0.00124999
ACAA1	0.005878732	0.075603869	0.012607121	0.453390209	0.004721116
AEBP1	0.008905518	2.237159074	1.28621001	3.891184707	0.004355023
AGRP	0.003322905	0.151555929	0.039671569	0.578983897	0.005796286
ALS2CR4	0.007144058	5.382024153	1.746887084	16.58160064	0.003371975
AP3S1	0.009049879	0.125923098	0.026026664	0.609245463	0.009994746
ARF5	0.003358953	0.051893889	0.006394933	0.421110873	0.005612832
ARHGAP26	0.001025043	0.253845507	0.106593736	0.60451527	0.001955674
BRP44L	0.001107891	0.08948901	0.019294199	0.415061691	0.002047616
C18orf10	0.004845591	176.9451015	8.427493421	3715.169788	0.000861512
C1orf25	0.002117464	8.632504338	1.687174864	44.16858782	0.009654973
CAPN14	0.000401873	3.035510641	1.393040433	6.614542285	0.005204336
CEP70	0.001025043	2.294018306	1.25499312	4.193266003	0.006975675
COLEC11	0.003322905	0.048535888	0.005696561	0.413535886	0.005644183
CYP2C19	0.005515386	34.88789304	2.432774851	500.3196579	0.008941986
DDAH1	0.000940344	12.65247847	2.097718636	76.31395779	0.005640173
DENND4C	0.00750727	0.168101517	0.04549257	0.621159022	0.00749501
DHX38	0.002117464	0.115821598	0.024481465	0.547950959	0.006555476
DKC1	0.002513201	9.385067652	1.918549941	45.90940948	0.005703083
DKFZp761P0423	0.003358953	0.233995796	0.095356152	0.57420556	0.001518004
DOCK10	0.002946431	0.355012919	0.185653643	0.678867222	0.001742093
DYNC1I1	0.00750727	8.551517071	1.858344634	39.35138987	0.005857454
ELOVL7	0.000266801	3.002025192	1.516346186	5.943336249	0.001606994
EXTL3	0.000698056	0.101029496	0.021987918	0.464207623	0.003215736
FAM92A1	0.003730784	2.61166452	1.367538753	4.987640423	0.003635009
FLII	0.002412315	0.091832756	0.016412766	0.513822914	0.006569806
FLJ42280	0.006630575	12.30135692	1.849170655	81.83310812	0.009437515
GGH	0.002105207	4.155344728	1.511408859	11.42436721	0.005772636
GPR56	0.007989476	2.814154057	1.320883272	5.995581311	0.007337476
KL	0.009049879	5.80580844	1.789895568	18.83205493	0.003393661
KLF4	0.002513201	0.215800807	0.079743249	0.583999133	0.002537272
KNTC1	4.12E-05	6.709348535	1.891074322	23.80411877	0.003218236
LAPTM4B	0.003421334	2.147313028	1.292078395	3.568632721	0.003191109
LOC389599	0.002412315	11.23804013	2.709398347	46.61313317	0.000858504
LOC439992	0.008042827	2.020518507	1.229767899	3.319728091	0.005496913
LOC642756	0.006630575	0.079558034	0.011813436	0.535786629	0.009288999
LOC645227	0.00156079	0.007405746	0.000388699	0.141098953	0.001105209
LOC646596	0.00122034	0.091555094	0.021827498	0.384026394	0.001082174
LOC647971	0.007834335	0.081550383	0.012434163	0.534854253	0.008999506
MCM5	0.00136685	7.940111108	1.740425438	36.22411109	0.007461272
NEDD4	0.003421334	9.49613404	2.016877119	44.71098454	0.004407095
NEK3	0.001025043	6.04E-05	2.32E-07	0.015727778	0.000618608
NLRP1	4.12E-05	0.086232915	0.020348954	0.365429872	0.000879988
NUDT21	0.003322905	29.84161528	2.947896398	302.0872794	0.00403605
OGDH	0.003322905	0.027700379	0.001847027	0.415430257	0.009437591
OR1J2	0.002818602	0.035492168	0.003356559	0.375293252	0.005529675
OR2C1	0.009842089	0.181152323	0.050977547	0.643737603	0.008270558
PAQR3	0.002196333	6.157542578	1.924872242	19.69758293	0.002185822
PDLIM1	0.001025043	2.184058715	1.287114019	3.706052765	0.00378544
PFKM	0.009029636	4.789273861	1.806231207	12.69889704	0.00164209
PITPNC1	0.001802098	0.244766723	0.088408661	0.677657008	0.006751044
PLOD3	4.12E-05	0.183797487	0.058697025	0.575523488	0.003630355
PNMA1	0.001025043	4.777563822	1.871418125	12.19669499	0.001073481
PODN	0.001833729	0.101253494	0.01907423	0.537493248	0.007168566
PRRT3	0.005878732	2.531007989	1.273188708	5.03146266	0.008074858
REXO2	0.000698056	20.5583167	3.188895935	132.536274	0.001474735
RFC4	0.008356601	10.56992832	2.444690389	45.70042297	0.001595978
SEZ6L2	0.003533104	6.945787851	1.749237409	27.58000065	0.005873726
SIAH2	0.003750782	8.192257919	1.687591684	39.76855921	0.009076519
SLC40A1	0.003322905	2.881039438	1.41547143	5.864045055	0.003520474
SNRPE	0.001802098	6.47386056	1.729867104	24.22779789	0.005539212
TMEM38B	0.005791987	6.8383035	1.716158715	27.24829257	0.006417073
TSPYL3	0.001063425	7.199591927	1.606235476	32.2705635	0.009905267
TXNDC9	0.001025043	78.87020204	4.423903266	1406.113198	0.002961826
ZFP1	0.003322905	13.29639183	2.128673787	83.05360674	0.005636044
ZWILCH	0.009695961	21.63953358	2.512938798	186.3433418	0.005129713
ZYX	0.007175443	0.059687692	0.010318533	0.345264255	0.001646828
