# Supplementary material for: Enhanced MCM5 Level Predicts Bad Prognosis in Acute Myeloid Leukemia
Source: Mol Biotechnol. 2022 Dec 7;65(8):1242–52. doi: 10.1007/s12033-022-00623-9 (PMC10352173; doi:10.1007/s12033-022-00623-9)
Supplement: Supplementary file 5 — Supplementary file5 (XLS 6 kb) [file 12033_2022_623_MOESM5_ESM.xls]

Table S3 Differential expression genes
id	logFC	AveExpr	t	P.Value	adj.P.Val	B
MCM5	1.303921025	9.112488748	7.325897876	2.76E-08	0.000608878	8.710767454
COL4A3BP	-1.145825222	7.055152286	-6.114976285	8.32E-07	0.004508851	5.669934378
TAOK1	-1.322167771	6.781732068	-5.840075593	1.83E-06	0.005053761	4.958767594
SYK	-1.061771533	10.46481646	-5.528278192	4.50E-06	0.007094394	4.146320789
PAPD5	-1.082787781	7.855475716	-5.476383748	5.22E-06	0.007169684	4.010666088
CBLB	-1.00738049	8.738432222	-5.450078155	5.64E-06	0.007169684	3.941866851
ZSWIM6	-1.101262653	9.202717612	-5.416084294	6.22E-06	0.007169684	3.852928586
TBC1D2	-1.296989536	8.031227396	-5.410515719	6.32E-06	0.007169684	3.838356381
EXOSC4	1.000203661	7.810046449	5.402855702	6.46E-06	0.007169684	3.818309797
GCAT	1.755027391	7.019222711	5.252596151	9.97E-06	0.008829573	3.42482248
RPA3	1.057125763	10.25512189	5.167896182	1.27E-05	0.009325714	3.202890646
LATS2	-1.201899754	6.578351528	-5.165821351	1.28E-05	0.009325714	3.197453779
QTRT1	1.062560016	6.72188568	5.101543795	1.54E-05	0.009325714	3.029024743
RHOQ	-1.136209974	10.53181359	-5.059113411	1.74E-05	0.009325714	2.917855708
KIAA2026	-1.000863947	7.376473429	-5.002830992	2.05E-05	0.009750179	2.770427623
TLE4	-1.023980468	8.151901671	-4.822172095	3.45E-05	0.011733131	2.297708952
LOC654191	-1.249935629	7.511126676	-4.811517539	3.56E-05	0.011737373	2.269864644
ZBTB40	-1.270327268	8.371413061	-4.782693886	3.87E-05	0.012052839	2.194562661
DLEU1	1.090884798	6.68934263	4.685362524	5.12E-05	0.013776808	1.940591036
NOTCH1	-1.09361741	9.725633976	-4.659404176	5.51E-05	0.013776808	1.872947981
WDR34	1.263933059	6.868670614	4.615692265	6.25E-05	0.014682515	1.759141166
HEXB	-1.125041933	11.75274424	-4.606274184	6.42E-05	0.014925386	1.734637803
MDFIC	-1.274964903	6.919330878	-4.586985722	6.78E-05	0.015135947	1.684474359
TMEM71	-1.161685999	8.406704995	-4.52844602	8.02E-05	0.01698603	1.532405133
LOC92017	-1.577762812	6.901158561	-4.526119226	8.07E-05	0.01698603	1.526366513
LOC642678	-1.312324889	6.674801755	-4.516964259	8.29E-05	0.017271906	1.502611484
CKB	1.705207332	6.143652787	4.48737943	9.02E-05	0.017418589	1.425895185
TBC1D24	-1.309171353	6.086732827	-4.44901045	0.000100634	0.018730643	1.32651857
C14orf139	-1.120435005	7.847556751	-4.400635033	0.000115508	0.019777794	1.201427438
EMILIN2	-1.216019829	10.6657356	-4.32406393	0.0001436	0.02130899	1.003929942
FADS1	1.24246337	8.778620674	4.321351332	0.00014471	0.02130899	0.996945479
ZFP36	-1.625306203	10.58823692	-4.316779589	0.0001466	0.021317001	0.985175988
PRDX2	1.264185686	6.536890834	4.252404535	0.000175943	0.022594318	0.81971687
OIP5	1.254571057	7.303011758	4.218776739	0.000193498	0.023806086	0.733494004
DUSP3	-1.062648826	10.83331565	-4.217857583	0.000194001	0.023806086	0.731139353
GNPDA1	-2.018968566	9.560401224	-4.188461905	0.000210794	0.025304398	0.65589546
CTXN1	1.500994179	5.739813753	4.172914177	0.000220245	0.026145671	0.61614647
DPP4	1.318823195	5.491860506	4.163309696	0.000226291	0.026145671	0.591608983
C14orf4	-1.196046485	8.616946062	-4.161118041	0.000227693	0.026145671	0.586011606
SNX30	-1.076405105	7.685157791	-4.135115476	0.000244995	0.027057262	0.519655726
KIAA0101	1.302746899	9.877170919	4.130588859	0.000248136	0.027129074	0.508114456
MLLT11	1.849332398	8.94553955	4.121849486	0.000254313	0.027357715	0.485840848
NT5DC2	1.133430593	7.343300846	4.071449794	0.000292995	0.028795941	0.357618736
PAFAH1B3	1.235691581	8.541485683	4.031010106	0.000328155	0.031242616	0.255029409
FCHO2	-1.440018861	6.808011623	-4.003906983	0.000354	0.032359277	0.186425814
TDRD7	-1.089373265	8.993288716	-3.966221929	0.000393276	0.034746736	0.09124911
PRIM1	1.026704063	8.243654241	3.958397109	0.00040195	0.034816791	0.071518609
HAVCR2	-1.551400425	10.43382745	-3.935342896	0.00042861	0.036134097	0.013451754
GLIPR1	-1.428932573	9.800785168	-3.88709094	0.000490122	0.037993262	-0.107758087
AEBP1	1.536489331	6.558763459	3.886573522	0.000490826	0.037993262	-0.109055424
PKMYT1	1.265280873	5.331048265	3.873115922	0.000509494	0.0382019	-0.142779611
GGH	1.19231397	8.261061664	3.85420541	0.000536901	0.03901011	-0.190107816
HDAC4	-1.115221776	7.601802365	-3.845999508	0.000549237	0.039160936	-0.210622719
MSR1	-1.015938544	5.031845432	-3.845493757	0.000550006	0.039160936	-0.211886658
KLF11	-1.054274917	6.656563563	-3.842712794	0.000554255	0.039160936	-0.218835726
UBE2T	1.292683055	7.623894917	3.842129459	0.00055515	0.039160936	-0.220293163
ZNF467	-1.650621365	7.718958868	-3.834963228	0.000566264	0.039636615	-0.23819199
PIM1	1.777373657	9.579646099	3.827653357	0.000577825	0.039636615	-0.256438698
UHMK1	-1.587148266	6.719051996	-3.807010276	0.000611727	0.040469154	-0.307907382
CUEDC1	-1.783138694	7.120255898	-3.801708736	0.000620743	0.040469154	-0.321111065
FYB	-1.181785842	7.794158529	-3.798713548	0.000625893	0.040469154	-0.328568056
MND1	1.443350434	6.2008004	3.797958427	0.000627198	0.040469154	-0.330447747
RECQL4	1.061514915	5.745132047	3.78873255	0.000643358	0.040469154	-0.353403495
SLC31A2	-1.287430761	9.103623341	-3.776349987	0.000665686	0.040888214	-0.384184888
GNG8	1.327159576	5.257544681	3.747718894	0.00072024	0.041755028	-0.455229574
SDS	-1.434010943	5.580244172	-3.741705391	0.000732239	0.042009615	-0.470128264
FLJ20309	-1.058682273	4.509635002	-3.739708312	0.000736267	0.042102812	-0.475074312
KBTBD11	-1.708771481	9.254693278	-3.738455555	0.000738805	0.042102812	-0.478176481
RB1	-1.256388565	7.501548839	-3.725661063	0.000765213	0.042928223	-0.509838845
FASN	1.083073498	9.085046724	3.724484961	0.000767686	0.042928223	-0.512747465
FEN1	1.104288085	8.559699917	3.710843024	0.000796946	0.044117641	-0.546462192
ASIP	-1.431969498	3.372560816	-3.701382223	0.000817871	0.044715695	-0.569818431
CCL1	3.333539977	6.74123068	3.677892199	0.000872161	0.046153539	-0.627718597
FSCN1	1.397187621	11.79505217	3.674624757	0.000879985	0.046153539	-0.635762121
KDELC1	1.391698213	5.754388707	3.661090044	0.000913125	0.046153539	-0.669053569
IFIT2	-1.755177787	8.645318735	-3.657747057	0.000921495	0.046281064	-0.67726955
GFI1B	1.501414107	6.393315681	3.644462524	0.000955498	0.046789834	-0.709891819
JAZF1	-1.4033664	6.821707529	-3.640056719	0.000967041	0.046945065	-0.720701445
MAD2L1	1.093608641	7.043481897	3.626757388	0.001002713	0.047939212	-0.75330228
UBD	1.509698048	4.895185653	3.620954471	0.001018674	0.048030832	-0.767513293
IFNGR1	-1.055222511	10.83862368	-3.616247977	0.0010318	0.048387266	-0.77903305
